# Supplementary material for: A novel source of arterial valve cells linked to bicuspid aortic valve without raphe in mice
Source: eLife. 2018 Jun 29;7:e34110. doi: 10.7554/eLife.34110 (PMC6025960; doi:10.7554/eLife.34110)
Supplement: Figure 3—source data 1. [file elife-34110-fig3-data1.xlsx]

## Sheet: Sheet1
Cre labeled cell counts in arterial valve primordia Eley et al 2018
Wnt1 Cre aortic counts														Wnt1 Cre pulmonary counts														Wnt 1 grand totals
	AoNC	AoNC	AoNC	AoR	AoR	AoR	AoL	AoL	AoL	Wnt1 Cre	Other	All cells			Pvant	Pvant	Pvant	PvR	PvR	PvR	PvL	PvL	PvL	Wnt1 Cre	Other	All cells			NCC	Others	Everything
Embryo	Wnt1 Cre	Other	Total	Wnt1 Cre	Other	Total	Wnt1 Cre	Other	Total	Total	Total	Total		Embryo	Wnt1 Cre	Other	Total	Wnt1 Cre	Other	Total	Wnt1 Cre	Other	Total	Total	Total	Total		Embryo	Grand total	Grand total
a	55	261	316	204	174	378	145	252	397	404	687	1091		a	11	383	394	147	145	292	165	276	441	323	804	1127		a	727	1491	2218
b	51	308	359	92	275	367	86	296	382	229	879	1108		b	1	405	406	182	164	346	170	265	435	353	834	1187		b	582	1713	2295
c	61	331	392	216	241	457	103	278	381	380	850	1230		c	14	397	411	136	161	297	246	145	391	396	703	1099		c	776	1553	2329
Total	167	900	1067	512	690	1202	334	826	1160	1013	2416	3429		Total	26	1185	1211	465	470	935	581	686	1267	1072	2341	3413		Total	2085	4757	6842
Tie2 Cre aortic counts														Tie2 Cre pulmonary counts														Tie2 Cre grant totals
	AoNC	AoNC	AoNC	AoR	AoR	AoR	AoL	AoL	AoL	Tie2 Cre	Other	All cells			Pvant	Pvant	Pvant	PvR	PvR	PvR	PvL	PvL	PvL	Tie2 Cre	Other	All cells			Tie2 Cre	Others	Everything
Embryo	Tie2 Cre	Other	Total	Tie2 Cre	Other	Total	Tie2 Cre	Other	Total	Total	Total	Total		Embryo	Tie2 Cre	Other	Total	Tie2 Cre	Other	Total	Tie2 Cre	Other	Total	Total	Total	Total		Embryo	Grand total	Grand total
d	99	237	336	274	204	478	205	238	443	578	679	1257		d	86	395	481	80	289	369	345	136	481	511	820	1331		d	1089	1499	2588
e	23	315	338	96	289	385	94	325	419	213	929	1142		e	86	275	361	46	240	286	241	198	439	373	713	1086		e	586	1642	2228
f	120	315	435	120	195	315	223	266	489	463	776	1239		f	116	346	462	74	265	339	314	219	533	504	830	1334		f	967	1606	2573
Total	242	867	1109	490	688	1178	522	829	1351	1254	2384	3638		Total	288	1016	1304	200	794	994	900	553	1453	1388	2363	3751		Total	2642	4747	7389
Mef2c aortic counts														Mef2c aortic counts
	AoNC	AoNC	AoNC	AoR	AoR	AoR	AoL	AoL	AoL	Mef2c Cre	Other	All cells			Pvant	Pvant	Pvant	PvR	PvR	PvR	PvL	PvL	PvL	Mef2c Cre	Other	All cells			Mef2c Cre	Others	Everything
Embryo	Mef2c Cre	Other	Total	Mef2c Cre	Other	Total	Mef2c Cre	Other	Total	Total	Total	Total		Embryo	Mef2c Cre	Other	Total	Mef2c Cre	Other	Total	Mef2c Cre	Other	Total	Total	Total	Total		Embryo	Grand total	Grand total
g	440	52	492	366	166	532	342	90	432	1148	308	1456		g	321	14	335	280	148	428	426	188	614	1027	350	1377		g	2175	658	2833
h	247	18	265	230	144	374	326	134	460	803	296	1099		h	473	20	493	372	238	610	379	236	615	1224	494	1718		h	2027	790	2817
i	214	12	226	156	92	248	115	122	237	485	226	711		i	327	4	331	154	184	338	253	152	405	734	340	1074		i	1219	566	1785
Total	901	82	983	752	402	1154	783	346	1129	2436	830	3266		Total	1121	38	1159	806	570	1376	1058	576	1634	2985	1184	4169		Total	5421	2014	7435
